# Supplementary material for: Comparison of One-Year Outcome of Intravitreal Aflibercept with or without Photodynamic Therapy for Polypoidal Choroidal Vasculopathy
Source: Medicina (Kaunas). 2024 Aug 14;60(8):1311. doi: 10.3390/medicina60081311 (PMC11356639; doi:10.3390/medicina60081311)
Supplement: Supplementary file 1 [file medicina-60-01311-s001.zip › Data.xlsx]

## Sheet: Data
patient	age	sex	eye	lens	Rx	0M VA	0M logMAR	0M CRT	3M VA	3M logMAR	3M CRT	3M SRF	3M polyp	6M VA	6M logMAR	6M CRT	6M SRF	9M VA	9M logMAR	9M CRT	9M SRF	12M VA	12M logMAR	12M CRT	12M SRF	AddCombine	AddMono	AddTotal	Retreat	3MVAchange	6MVAchange	9MVAchange	12MVAchange	3MCRTchange	6MCRTchange	9MCRTchange	12MCRTchange	VA gain	VA loss
1	59	0	1	0	0	0.1	1	300	0.3	0.52	205	0	0	0.2	0.7	219	0	0.2	0.7	212	0	0.2	0.7	236	0	0	0	0	0	0.48	0.3	0.3	0.3	95	81	88	64	1	0
2	68	0	0	0	0	0.6	0.2	270	1	0	221	0	0	1	0	239	0	1	0	240	0	1	0	216	0	0	0	0	0	0.2	0.2	0.2	0.2	49	31	30	54	0	0
3	62	0	0	0	0	0.6	0.2	269	0.8	0.1	274	0	0	0.4	0.4	264	0	0.4	0.4	264	0	0.4	0.4	243	0	0	0	0	0	0.1	-0.2	-0.2	-0.2	-5	5	5	26	0	0
4	75	0	1	0	0	0.16	0.8	248	0.16	0.8	248	0	0	0.3	0.52	244	0	0.3	0.52	141	0	0.5	0.3	271	0	0	0	0	0	0	0.28	0.28	0.5	0	4	107	-23	1	0
5	56	0	1	0	0	0.7	0.15	483	1	0	283	0	1	1	0	245	0	1	0	245	0	1	0	240	0	0	0	0	0	0.15	0.15	0.15	0.15	200	238	238	243	0	0
6	63	1	0	0	0	CF	2	477	0.05	1.3	259	0	1	CF	2	314	0	CF	2	316	0	CF	2	381	0	0	0	0	0	0.7	0	0	0	218	163	161	96	0	0
7	68	1	0	1	0	0.4	0.4	297	0.5	0.3	279	0	0	0.4	0.4	284	0	0.4	0.4	322	0	0.4	0.4	319	0	0	0	0	0	0.1	0	0	0	18	13	-25	-22	0	0
8	57	0	0	0	0	0.3	0.52	179	0.3	0.52	172	0	1	0.4	0.4	179	0	0.5	0.3	310	0	0.6	0.2	272	0	0	0	0	0	0	0.12	0.22	0.32	7	0	-131	-93	1	0
9	51	0	0	0	0	0.7	0.15	469	0.9	0.05	254	0	1	1	0	261	0	0.9	0.05	335	1	1	0	241	0	1	0	1	1	0.1	0.15	0.1	0.15	215	208	134	228	0	0
10	66	0	1	0	0	0.3	0.52	562	1	0	249	0	0	1	0	238	0	1	0	237	0	1	0	221	0	0	0	0	0	0.52	0.52	0.52	0.52	313	324	325	341	1	0
11	82	0	1	1	0	0.3	0.52	318	0.2	0.7	225	0	0	0.4	0.4	322	1	0.4	0.4	233	0	0.5	0.3	231	0	1	0	1	1	-0.18	0.12	0.12	0.22	93	-4	85	87	0	0
12	78	0	0	0	0	0.16	0.8	247	0.16	0.8	273	1	1	0.2	0.7	243	0	0.2	0.7	227	0	0.3	0.52	233	0	1	0	1	1	0	0.1	0.1	0.28	-26	4	20	14	0	0
13	73	0	1	1	0	0.5	0.3	357	0.9	0.05	245	0	0	0.9	0.05	213	0	1	0	240	0	1	0	286	0	0	0	0	0	0.25	0.25	0.3	0.3	112	144	117	71	1	0
14	92	0	0	1	0	0.1	1	342	0.16	0.8	243	0	0	0.03	1.6	245	0	0.03	1.6	243	0	0.05	1.3	276	0	0	0	0	0	0.2	-0.6	-0.6	-0.3	99	97	99	66	0	1
15	58	0	1	0	0	CF	2	283	0.03	1.6	227	1	1	CF	2	237	0	0.05	1.3	207	0	0.16	0.8	196	0	1	0	1	1	0.4	0	0.7	1.2	56	46	76	87	1	0
16	76	0	0	1	0	CF	2	405	0.1	1	243	0	0	CF	2	406	1	0.03	1.6	199	0	0.16	0.8	324	1	1	0	1	1	1	0	0.4	1.2	162	-1	206	81	1	0
17	62	0	0	0	0	0.8	0.1	408	0.6	0.2	272	0	0	1	0	223	0	0.9	0.05	274	0	1	0	310	0	0	0	0	0	-0.1	0.1	0.05	0.1	136	185	134	98	0	0
18	40	0	0	0	0	0.3	0.52	331	0.3	0.52	271	0	1	0.3	0.52	313	0	0.3	0.52	312	0	0.4	0.4	296	0	0	0	0	0	0	0	0	0.12	60	18	19	35	0	0
19	82	1	0	1	0	0.3	0.52	336	0.3	0.52	316	0	0	0.2	0.7	271	0	0.2	0.7	271	0	0.2	0.7	245	0	0	0	0	0	0	-0.18	-0.18	-0.18	20	65	65	91	0	0
20	55	0	0	0	0	0.4	0.4	327	0.6	0.2	277	0	1	0.6	0.2	240	0	0.6	0.2	240	0	0.5	0.3	291	0	0	0	0	0	0.2	0.2	0.2	0.1	50	87	87	36	0	0
21	43	0	0	0	0	0.8	0.1	314	1	0	294	0	0	1	0	301	0	1	0	304	0	1	0	281	0	0	0	0	0	0.1	0.1	0.1	0.1	20	13	10	33	0	0
22	61	1	1	0	0	0.3	0.52	506	0.3	0.52	195	0	0	0.6	0.2	195	0	0.7	0.15	191	0	0.7	0.15	240	0	0	0	0	0	0	0.32	0.37	0.37	311	311	315	266	1	0
23	43	1	0	0	0	0.9	0.05	247	1	0	213	0	0	1	0	212	0	0.9	0.05	253	0	1	0	195	0	0	0	0	0	0.05	0.05	0	0.05	34	35	-6	52	0	0
24	60	0	1	0	0	0.6	0.2	300	0.6	0.2	251	0	1	0.7	0.15	225	0	0.8	0.1	253	0	0.7	0.15	319	0	0	0	0	0	0	0.05	0.1	0.05	49	75	47	-19	0	0
25	88	0	1	1	0	CF	2	520	CF	2	330	1	1	CF	2	272	0	CF	2	191	0	CF	2	250	0	1	0	1	1	0	0	0	0	190	248	329	270	0	0
26	79	0	1	1	0	0.2	0.7	303	0.5	0.3	312	0	1	0.7	0.15	316	0	0.6	0.2	301	0	0.5	0.3	195	0	0	0	0	0	0.4	0.55	0.5	0.4	-9	-13	2	108	1	0
27	67	1	0	0	0	CF	2	275	0.3	0.52	188	0	1	0.3	0.52	169	0	0.3	0.52	208	0	0.3	0.52	188	0	0	0	0	0	1.48	1.48	1.48	1.48	87	106	67	87	1	0
28	68	1	1	1	0	0.05	1.3	292	0.1	1	208	0	0	0.03	1.6	185	0	CF	2	195	0	CF	2	178	0	0	0	0	0	0.3	-0.3	-0.7	-0.7	84	107	97	114	0	1
29	70	0	0	0	0	0.3	0.52	261	0.4	0.4	234	0	1	0.4	0.4	264	0	0.3	0.52	242	0	0.2	0.7	270	0	0	0	0	0	0.12	0.12	0	-0.18	27	-3	19	-9	0	0
30	63	0	0	1	0	0.4	0.4	245	0.4	0.4	252	0	1	0.4	0.4	279	0	0.3	0.52	211	0	0.5	0.3	224	0	0	0	0	0	0	0	-0.12	0.1	-7	-34	34	21	0	0
31	22	1	1	0	1	0.7	0.15	296	0.9	0.05	269	0	0	1	0	270	0	1	0	271	0	1	0	266	1	0	1	1	1	0.1	0.15	0.15	0.15	27	26	25	30	0	0
32	69	1	0	0	1	0.3	0.52	236	0.4	0.4	274	0	0	0.4	0.4	235	0	0.5	0.3	235	0	0.6	0.2	231	0	0	0	0	0	0.12	0.12	0.22	0.32	-38	1	1	5	1	0
33	73	0	0	1	1	0.7	0.15	277	0.6	0.2	210	0	0	0.7	0.15	227	0	0.6	0.2	227	0	0.6	0.4	231	0	0	0	0	0	-0.05	0	-0.05	-0.25	67	50	50	46	0	0
34	80	1	1	1	1	0.2	0.7	322	0.4	0.4	326	0	0	0.4	0.4	341	0	0.5	0.3	319	0	0.3	0.52	314	0	0	0	0	0	0.3	0.3	0.4	0.18	-4	-19	3	8	0	0
35	65	1	0	0	1	0.3	0.52	356	0.3	0.52	260	1	1	0.5	0.3	256	1	0.5	0.3	256	1	0.7	0.15	233	1	0	3	3	1	0	0.22	0.22	0.37	96	100	100	123	1	0
36	75	0	1	1	1	0.3	0.52	245	0.7	0.15	251	0	0	0.8	0.1	246	0	0.8	0.1	246	0	0.9	0.05	248	0	0	0	0	0	0.37	0.42	0.42	0.47	-6	-1	-1	-3	1	0
37	73	0	1	0	1	0.5	0.3	338	CF	2	666	1	1	0.05	1.3	294	0	CF	2	381	1	CF	2	298	1	0	3	3	1	-1.7	-1	-1.7	-1.7	-328	44	-43	40	0	1
38	74	0	0	0	1	0.6	0.2	224	0.9	0.05	226	0	0	0.9	0.05	226	0	0.2	0.7	214	0	0.6	0.2	226	0	0	0	0	0	0.15	0.15	-0.5	0	-2	-2	10	-2	0	0
39	71	0	1	0	1	0.8	0.1	263	0.6	0.2	258	0	1	0.7	0.15	253	0	0.5	0.3	253	0	0.4	0.4	273	1	0	2	2	1	-0.1	-0.05	-0.2	-0.3	5	10	10	-10	0	1
40	30	0	1	0	1	0.2	0.7	301	0.2	0.7	275	0	0	0.2	0.7	295	0	0.2	0.7	295	0	0.4	0.4	303	0	0	0	0	0	0	0	0	0.3	26	6	6	-2	1	0
41	67	0	1	0	1	CF	2	350	CF	2	350	1	1	CF	2	350	1	CF	2	331	1	CF	2	351	1	0	4	4	1	0	0	0	0	0	0	19	-1	0	0
42	67	0	1	0	1	0.4	0.4	459	0.7	0.15	240	0	0	0.5	0.3	230	0	0.6	0.2	273	0	0.6	0.2	222	0	0	0	0	0	0.25	0.1	0.2	0.2	219	229	186	237	0	0
43	81	1	1	1	1	0.16	0.8	316	0.1	1	260	0	1	0.05	1.3	366	1	0.05	1.3	279	0	0.05	1.3	300	1	0	2	2	1	-0.2	-0.5	-0.5	-0.5	56	-50	37	16	0	1
44	60	1	1	0	1	0.3	0.52	216	0.7	0.15	246	0	0	0.7	0.15	224	0	0.7	0.15	224	0	0.9	0.05	223	0	0	0	0	0	0.37	0.37	0.37	0.47	-30	-8	-8	-7	1	0
45	47	1	0	0	1	0.3	0.52	314	0.9	0.05	227	0	0	0.9	0.05	227	0	1	0	230	0	1	0	232	0	0	0	0	0	0.47	0.47	0.52	0.52	87	87	84	82	1	0
46	94	0	0	0	1	0.16	0.8	297	0.16	0.8	272	0	1	0.2	0.7	307	1	0.1	1	319	1	0.16	0.8	287	1	0	3	3	1	0	0.1	-0.2	0	25	-10	-22	10	0	0
47	65	0	0	1	1	0.3	0.52	232	0.5	0.3	234	0	0	0.5	0.3	246	0	0.5	0.3	234	0	0.5	0.3	239	0	0	0	0	0	0.22	0.22	0.22	0.22	-2	-14	-2	-7	0	0
48	79	1	1	1	1	1	0	205	0.6	0.2	279	0	0	0.4	0.4	178	0	0.5	0.3	112	0	0.5	0.3	257	0	0	0	0	0	-0.2	-0.4	-0.3	-0.3	-74	27	93	-52	0	1
49	67	1	1	1	1	0.3	0.52	422	0.3	0.52	297	1	1	0.4	0.4	345	1	0.4	0.4	351	0	0.05	1.3	412	1	0	3	3	1	0	0.12	0.12	-0.78	125	77	71	10	0	1
50	63	0	1	0	1	0.3	0.52	295	0.3	0.52	223	1	1	0.2	0.7	234	1	0.2	0.7	189	1	0.2	0.7	192	0	0	3	3	1	0	-0.18	-0.18	-0.18	72	61	106	103	0	0
51	70	1	1	1	1	0.2	0.7	260	0.2	0.7	250	0	0	0.2	0.7	161	0	0.3	0.52	186	0	0.3	0.52	178	0	0	0	0	0	0	0	0.18	0.18	10	99	74	82	0	0
52	49	1	1	0	1	0.2	0.7	235	0.3	0.52	216	1	1	0.3	0.52	165	1	0.4	0.4	154	0	0.3	0.52	202	1	0	3	3	1	0.18	0.18	0.3	0.18	19	70	81	33	0	0
53	63	1	1	0	1	CF	2	173	CF	2	159	1	1	0.1	1	168	0	0.05	1.3	182	1	0.05	1.3	153	0	0	2	2	1	0	1	0.7	0.7	14	5	-9	20	1	0
54	46	1	1	0	1	0.3	0.52	302	0.9	0.05	221	0	1	0.4	0.4	209	1	0.6	0.2	219	0	0.6	0.2	215	0	0	1	1	1	0.47	0.12	0.32	0.32	81	93	83	87	1	0
55	66	0	1	0	1	0.1	1	911	0.2	0.7	332	1	1	0.4	0.4	213	1	0.6	0.2	187	0	0.7	0.15	182	0	0	2	2	1	0.3	0.6	0.8	0.85	579	698	724	729	1	0
56	54	0	0	0	1	0.5	0.3	364	0.9	0.05	211	0	0	1	0	257	0	1	0	220	0	0.8	0.1	310	1	0	1	1	1	0.25	0.3	0.3	0.2	153	107	144	54	0	0
57	78	0	1	1	1	0.2	0.7	243	0.4	0.4	199	0	1	0.4	0.4	202	0	0.3	0.52	318	1	0.2	0.7	261	1	0	2	2	1	0.3	0.3	0.18	0	44	41	-75	-18	0	0
58	72	0	0	0	1	0.03	1.6	338	CF	2	177	1	1	CF	2	160	0	CF	2	197	0	CF	2	240	1	0	2	2	1	-0.4	-0.4	-0.4	-0.4	161	178	141	98	0	1
59	63	1	1	0	1	0.6	0.2	362	0.9	0.05	200	0	0	1	0	199	0	0.9	0.05	204	0	0.9	0.05	207	0	0	0	0	0	0.15	0.2	0.15	0.15	162	163	158	155	0	0
60	68	0	1	0	1	0.2	0.7	337	0.16	0.8	143	0	1	0.3	0.52	203	1	0.1	1	128	0	0.2	0.7	140	0	0	1	1	1	-0.1	0.18	-0.3	0	194	134	209	197	0	0

## Sheet: Appendix
sex
0	male
1	female
eye
0	right
1	left
lens
0	phakic
1	pseudophakic
Rx
0	IVA+PDT
1	IVA
SRF
0	no SRF
1	SRF
polyp
0	no polyp
1	polyp
